# Supplementary material for: Unveiling the Potential of Algal Extracts as Promising Antibacterial and Antibiofilm Agents against Multidrug-Resistant Pseudomonas aeruginosa: In Vitro and In Silico Studies including Molecular Docking
Source: Plants (Basel). 2023 Sep 20;12(18):3324. doi: 10.3390/plants12183324 (PMC10537748; doi:10.3390/plants12183324)
Supplement: Supplementary file 1 [file plants-12-03324-s001.zip]

Archive with 1 entries (1 files):
- plants-2591457-supplementary.pdf
